# Supplementary material for: Inhibition of nuclear export restores nuclear localization and residual tumor suppressor function of truncated SMARCB1/INI1 protein in a molecular subset of atypical teratoid/rhabdoid tumors
Source: Acta Neuropathol. 2021 May 18;142(2):361–74. doi: 10.1007/s00401-021-02328-w (PMC8270878; doi:10.1007/s00401-021-02328-w)
Supplement: Supplementary file 1 — Supplementary file1 (XLSX 20 KB) Supplemental Table 1: Detailed clinical and molecular data of 102 ATRT samples. [file 401_2021_2328_MOESM1_ESM.xlsx]

## Sheet: Tabelle1
ATRT#	Sex	Location	Age (months)	SMARCB1 nuclear	SMARCB1 cytoplasmic	450k Group	FISH Status	SMARCB1 Sequencing	Protein_Change	Exon	MLPA Tumor	Germline Status	Time (death)	Event (death)	Frühwald et al.2020 PMID 31883020
9	male	supratentorial	12	negative	1	SHH	WT	WT		0	delEx1-Ex7; delEx1-Ex7	0	25	1	Validation cohort
24	female	supratentorial	24	negative	0	SHH	homozygous deletion	WT		0		0	34	1	Validation cohort
25	female	supratentorial	29	negative	0	MYC	heterozygous deletion	WT		0	delEx1-Ex9; delEx1-Ex9		7	1	Validation cohort
32	female	supratentorial	10	negative	1	TYR	heterozygous deletion	c.511_512insC (Exon 5)	p.H171fsX2	5		0	85	0	Validation cohort
37	male	infratentorial	10	negative	0	TYR	heterozygous deletion	c.157C>T p.R53X hom. (Exon 2)	p.R53X	2		0	38	1	EURHAB-Cohort
43	female	supratentorial	23	negative	1	MYC	homozygous deletion	WT		0			1	0	Validation cohort
50	female	supratentorial	6	negative	2	TYR	heterozygous deletion	c.1148delC (Exon 9)	p.P383fsX>3	9		0	86	0	EURHAB-Cohort
51	female	supratentorial	22	negative	0	SHH	homozygous deletion	WT		0		0	93	0	EURHAB-Cohort
56	female	infratentorial	8	negative	0	SHH	WT	c.472C>T p.R158X hom.(Exon 4)	p.R158X	4		0	11	1	EURHAB-Cohort
59 a	male	supratentorial	8	negative	0	MYC	homozygous deletion	WT		0		0	3	1	EURHAB-Cohort
60	male	supratentorial	9	negative	0	MYC	homozygous deletion	WT		0		0	12	1	EURHAB-Cohort
61	female	infratentorial	12	negative	0	SHH	WT	c.157C>T p.R53X hom.(Exon 2)	p.R53X	2		1	45	1	EURHAB-Cohort
62	male	supratentorial	6	negative	2	SHH	WT	WT		0	delEx5; delEx5	0	10	1	EURHAB-Cohort
65	female	supratentorial	0	negative	0	SHH	heterozygous deletion	WT		0	delEx1-Ex5; delEx1-Ex5	1	6	1	EURHAB-Cohort
66	female	infratentorial	3	negative	1	TYR	heterozygous deletion	c.825_838del14bp p.D277GfsX79 het.(Exon 7)	p.D277fsX79	7		1	23	1	EURHAB-Cohort
72	female	supratentorial	47	negative	0	MYC	homozygous deletion	WT		0		0	20	1	EURHAB-Cohort
74	male	supratentorial	30	negative	0	MYC	homozygous deletion	WT		0	MLPA:delEx1-Ex9	1	17	1	EURHAB-Cohort
75	male	infratentorial	25	negative	0	SHH	heterozygous deletion	c.157C>T p.R53X het. (Exon 2)	p.R53X	2	delEx1-Ex9	0	46	1	EURHAB-Cohort
77	male	supratentorial	27	negative	0	MYC	homozygous deletion	WT		0	MLPA:delEx1-Ex9	0	9	1	EURHAB-Cohort
78	female	infratentorial	19	negative	2	TYR	heterozygous deletion	c.1110delG (Exon 9)	p.N371TfsX5	9	delTBX1_NIPSNAP1	1	63	0	EURHAB-Cohort
79	male	supratentorial	6	negative	2	TYR	heterozygous deletion	WT		0	delExon6; delTBX1_NISNAP1	1	24	1	EURHAB-Cohort
80	male	infratentorial	10	negative	0	SHH	WT	WT		0	delEx1;delEx1	0	1	1	Validation cohort
84	female	supratentorial	113	negative	1	TYR	WT	WT		0	delEx7;delEx7		5	0	Validation cohort
89	male	infratentorial	72	negative	2	TYR	heterozygous deletion	c.1148delC (Exon 9)	p.P383fsX>3	9	delTBX1_NIPSNAP1		22	1	EURHAB-Cohort
90	female	supratentorial	39	negative	0	MYC	homozygous deletion	WT		0	MLPA:delEx1-Ex9	0	19	1	Validation cohort
94	female	supratentorial	24	negative	0	SHH	heterozygous deletion	c.543_585dup43 (Exon 5)	p.D196fsX29	5	delEx1_5	0	5	1
102	female	infratentorial	8	negative	2	TYR	heterozygous deletion	c.1141delA (Exon 9)	p.T381RfsX94	9	delTBX1_NIPSAP1	0	4	1	EURHAB-Cohort
103	female	supratentorial	10	negative	0	SHH	WT	c.601C>T (Exon 5)	p.R201X	5	WT		12	1	EURHAB-Cohort
104	female	spinal	36	negative	0	MYC	homozygous deletion	WT		0	MLPA:delEx1-Ex9		58	0	EURHAB-Cohort
105	male	supratentorial	67	negative	0	MYC	homozygous deletion	WT		0	MLPA:delEx1-Ex9		19	0	Validation cohort
106	male	supratentorial	2	negative	0	MYC	homozygous deletion	WT		0	MLPA:delEx1-Ex9		0	0	Validation cohort
108	male	supratentorial	105	negative	0	TYR	homozygous deletion	WT		0	MLPA:delGNAZ_SMARCB1		94	0	Validation cohort
113	female	supratentorial	180	negative	0	SHH	WT	c.118C>T hom. (Exon 2)	p.R40X	2			12	0	Validation cohort
115	male	supratentorial	24	negative	0	SHH	heterozygous deletion	WT		0	delSMARCB1; delEx4_Ex5		30	1	EURHAB-Cohort
118	female	infratentorial	1	negative	0	SHH	WT	c.141C>A (p.Tyr47*) (Exon 2) (homozygous)	p.Y47X	2	WT	0	0	1	Validation cohort
119	female	infratentorial	14	negative	1	TYR	heterozygous deletion	c.118C>T (Exon 2)	p.R40X	2	delTBX1_NIPSNAP1		14	1	EURHAB-Cohort
122	male	infratentorial	32	negative	2	TYR	heterozygous deletion	c.1148delC (Exon 9)	p.P383fsX>3	9	delTBX1_NIPSAP1	0	44	0	EURHAB-Cohort
124	male	infratentorial	12	negative	1	TYR	homozygous deletion	WT		0	MLPA:delGNAZ_SMARCB1		16	1	EURHAB-Cohort
127	male	infratentorial	6	negative	2	TYR	heterozygous deletion	c.367C>T (Exon 4)	p.Q123X	4	delTBX1_SMARCB1		86	0
130	female	supratentorial	27	negative	0	TYR	WT	WT		0	delTBX1_NIPSNAP;delEx7-Ex9		124	0
138	female	supratentorial	21	negative	0	MYC	homozygous deletion	WT		0	homozygous delGNAZ_SMARCB1		26	0	Validation cohort
139	male	infratentorial	13	negative	0	SHH	heterozygous deletion	c.1144delG (Exon 9)	p.A382fsX4	9	delTBX1_NIPSNAP1	0	39	0	EURHAB-Cohort
140	female	supratentorial	138	negative	0	MYC	homozygous deletion	WT		0	homozygous delSMARCB1	0	48	0	EURHAB-Cohort
145	male	infratentorial	2	negative	1	TYR	heterozygous deletion	c.472C>T (Exon 4)	p.R158X	4	delTBX1_NIPSNAP1	0	36	0	EURHAB-Cohort
149	female	infratentorial	129	negative	2	TYR	heterozygous deletion	c.1142C>G (Exon 9) (missense)	p.T381R	9	delTBX1_NIPSNAP1	1	16	0
150	male	supratentorial	235	negative	1	TYR	heterozygous deletion	c.669_670delTG (p.Cys223*) (Exon 6)	p.C223X	6	delTBX1_NIPSNAP1		17	0	Validation cohort
152	male	supratentorial	60	negative	0	TYR	WT	WT		0	delSMARCB1; delSMARCB1	0	37	0	EURHAB-Cohort
153	female	supratentorial	28	negative	0	MYC	homozygous deletion	WT		0	delTBX1_NIPSNAP1; delSMARCB1		4	1	EURHAB-Cohort
157	male	infratentorial	23	negative	0	MYC	homozygous deletion	WT		0	delGNAZ_SMARCB1 delSMARCB1		8	1	Validation cohort
160	female	supratentorial	13	negative	0	SHH	heterozygous deletion	c.815delA(Exon 7)	p.N272fsX24	7	not evaluable		9	0	Validation cohort
162	male	infratentorial	22	negative	0	SHH	WT	WT		0	delEx		7	1	EURHAB-Cohort
164	female	supratentorial	132	negative	0	MYC	heterozygous deletion	WT		0	delEx8_Ex9; delTBX1_NIPSNAP1		7	1	Validation cohort
165	female	infratentorial	19	negative	2	TYR	heterozygous deletion	c.1148delC (Exon 9)	p.P383fsX>3	9	delTBX1_NIPSNAP1		8	1	Validation cohort
166	female	supratentorial	19	negative	0	TYR	homozygous deletion	WT		0	delGNAZ_SEZ6L	0	118	0
167	female	supratentorial	11	negative	0	MYC	homozygous deletion	WT		0	delSMARCB1	0	2	1	Validation cohort
170	male	supratentorial	29	negative	0	SHH	WT	WT		0	delEx2;delEx2	0	35	0	EURHAB-Cohort
172	male	supratentorial	23	negative	0	MYC	homozygous deletion	WT		0	delGNAZ_SEZL6; delSMARCB1	0	33	0	EURHAB-Cohort
174	male	infratentorial	11	negative	2	TYR	heterozygous deletion	c.1144delG (Exon 9)	p.A382fsX4	9	delTBX1_NIPSNAP1	0	14	1	EURHAB-Cohort
178	male	infratentorial	19	negative	2	TYR	WT	c.1148delC (Exon 9)	p.P383fsX>3	9	WT		42	0	EURHAB-Cohort
179	female	supratentorial	0	negative	0	SHH	homozygous deletion	WT		0			13	1	EURHAB-Cohort
181	male	infratentorial	18	negative	1	TYR	WT	c.245_246insAT (Exon 3)	p.T83X	3	WT		25	1	Validation cohort
185	male	supratentorial	44	negative	0	SHH	homozygous deletion	WT		0	delSMARCB1	0	27	0	Validation cohort
186	female	infratentorial	7	negative	2	TYR	heterozygous deletion	c.1144delG (Exon 9)	p.A382fsX4	9	delTBX1_NIPSNAP1	0	7	1
187	female	infratentorial	10	negative	1	TYR	heterozygous deletion	WT		0	delGNAZ_SNRPD3; delEx6		9	1	Validation cohort
188	male	infratentorial	12	negative	2	TYR	WT	c.1144delG (Exon 9)	p.A382fsX4	9	WT	0	41	0	Validation cohort
196	female	supratentorial	84	negative	0	MYC	homozygous deletion	WT		0	delGNAZ_SMARCB1	0	13	1	Validation cohort
197	male	supratentorial	15	negative	0	SHH	WT	WT		0	delEx2;delEx2		23	1	EURHAB-Cohort
199	male	supratentorial	73	negative	1	SHH	heterozygous deletion	c.601C>T (Exon 5)	p.R201*	5	delPPIL2_NIPSNAP1	0	28	0	EURHAB-Cohort
204	female	supra- and infratentorial	16	negative	0	SHH	WT	c.157C>T (Exon 2)	p.R53*	2	WT	1	12	1	EURHAB-Cohort
206	male	supratentorial	24	negative	0	SHH	WT	WT		0	delEx1;delLZTR1_SMARCB1	0	15	0	EURHAB-Cohort
207	female	supratentorial	22	negative	0	MYC	homozygous deletion	WT		0	WT	0	1	1	Validation cohort
212	female	supratentorial	79	negative	1	TYR	heterozygous deletion	c.91G>T (exon 1)	p.E31X	1	delTBX1_NIPSNAP1	0	21	0	EURHAB-Cohort
214	female	infratentorial	5	negative	0	SHH	WT	WT		0	delEx4_Ex5; delTBX1_SEZ6L	1	12	1	EURHAB-Cohort
215	female	infratentorial	3	negative	2	TYR	heterozygous deletion	c.118C>T (exon 2)	p.R40X	2	delTBX1_NIPSNAP1	0	14	0	EURHAB-Cohort
218	male	supratentorial	17	negative	1	SHH	homozygous deletion	WT		0	delSMARCB1	0	8	1	EURHAB-Cohort
225	female	infratentorial	3	negative	0	SHH	WT	c.1144delG (exon 9); c.141C>A (Exon 2)	p.A382fsX4;	2	WT		2	1	Validation cohort
226	male	supratentorial	6	negative	0	SHH	homozygous deletion	WT		0	homozygous delSMARCB1	1	22	1	EURHAB-Cohort
230	female	infratentorial	21	negative	0	SHH	heterozygous deletion	WT		0	delTBX1_NIPSNAP1	0	17	0	EURHAB-Cohort
244	male	supratentorial	15	negative	0	MYC	homozygous deletion	WT		0	delGNAZ_SMARCB1; delSMARCB1	0	16	0	EURHAB-Cohort
248	male	supratentorial	18	negative	0	MYC	homozygous deletion	WT		0	delGNAZ_SMARCB1; delSNAP29_SEZ6L	0	12	0	EURHAB-Cohort
250	female	supratentorial	24	negative	0	SHH	WT	c.601C>T (Exon 5)	p.R201X	5	WT	1	37	0	EURHAB-Cohort
251	male	supratentorial	3	negative	1	SHH	WT	c.157 C>T (nonsense p.Arg53* exon 2); c.127C>G (missense p.Leu43Val exon 2)	p.R53X	2	WT	1	9	1	EURHAB-Cohort
258	male	infratentorial	11	negative	2	TYR	heterozygous deletion	c.1144delG (exon 9)	p.A382fsX4	9	delTBX1_NIPSNAP1	0	14	0	Validation cohort
260	male	infratentorial	4	negative	0	SHH	heterozygous deletion	c.727C>T (Exon 6)	p.Q243X	6	delTBX1_NIPSNAP1	0	11	0	EURHAB-Cohort
262	female	infratentorial	13	negative	1	TYR	heterozygous deletion	c.1-29_93+51dup (exon 1/intron 1)	p.?	1	delPPIL2_SMARCB1	1	9	0	Validation cohort
268	female	supratentorial	19	negative	1	SHH	heterozygous deletion	c.233-2A>G (intron 2)	p.?	2	delTBX1_NIPSNAP1	1	13	0	EURHAB-Cohort
271	male	supratentorial	87	negative	0	SHH	heterozygous deletion	c.544C>T (Exon 5)	p.Q182X	5	delPPIL2_NIPSNAP1		10	0	Validation cohort
272	female	infratentorial	24	negative	0	SHH	homozygous deletion	WT		0	not evaluable	0	11	0	EURHAB-Cohort
273	male	infratentorial	7	negative	0	SHH	heterozygous deletion	c.472C>T (Exon 4)	p.R158X	4	delTBX1_NIPSNAP1	1	7	0	EURHAB-Cohort
276	male	infratentorial	17	negative	2	SHH	heterozygous deletion	c.1148delC (Exon 9)	p.P383fsX>3	9	delTBX1_NIPSNAP1		9	0	EURHAB-Cohort
277	female	supratentorial	18	negative	0	SHH	heterozygous deletion	WT		0	delEx5,delEx8_Ex9; delTBX1_NIPSNAP1	0	10	0	EURHAB-Cohort
281	male	supratentorial	161	negative	0	MYC	homozygous deletion	WT		0	delPPIL2_SNRPD3; delSMARCB1	0	12	0
282	female	infratentorial	16	negative	0	SHH	WT	c.118C>T (Exon 2)	p.R40X	2	WT	1	7	0	EURHAB-Cohort
295	male	infratentorial	18	negative	1	TYR	heterozygous deletion	c.1148delC (Exon 9)	p.P383fsX>3	9	delTBX1_NIPSNAP1		45	0	EURHAB-Cohort
297	male	infratentorial	27	negative	0	TYR	heterozygous deletion	WT		0		0	67	0	EURHAB-Cohort
298	male	infratentorial	6	negative	0	MYC	homozygous deletion	WT		0	homozygous MLPA:delSMARCB1		5	1	EURHAB-Cohort
299	male	infratentorial	3	negative	1	TYR	heterozygous deletion	c.744C>A (Exon 6)	p.Y248X	6			10	1	EURHAB-Cohort
303	male	infratentorial	24	negative	0	SHH	heterozygous deletion	c.472C>T (Exon 4)	p.R158X	4			25	1	EURHAB-Cohort
304	male	supratentorial	18	negative	0	MYC	homozygous deletion	WT		0			20	1	EURHAB-Cohort
311	male	infratentorial	36	negative	0	TYR	heterozygous deletion	c.388C>T (exon 4)	p.Q130X	4	delTBX1_NIPSNAP1		58	0	EURHAB-Cohort
320	female	infratentorial	7	negative	2	TYR	heterozygous deletion	c.844delG (exon 7)	p.D282fsX14	7	delTBX1_NIPSNAP1		15	1	EURHAB-Cohort
433	male	supratentorial	36	negative	2	SHH	WT	c.952C>T (Exon 7)	Q318X	7	no material		18	0
